# Supplementary material for: Effects of Ti3C2Tx MXene Addition to a Co Complex/Ionic Liquid-Based Electrolyte on the Photovoltaic Performance of Solar Cells
Source: Molecules. 2024 Mar 18;29(6):1340. doi: 10.3390/molecules29061340 (PMC10974105; doi:10.3390/molecules29061340)
Supplement: Supplementary file 1 [file molecules-29-01340-s001.zip]

Archive with 1 entries (1 files):
- molecules-2899769-supplementary.pdf
